# Supplementary material for: Insights into the Antimicrobial Mechanisms of a Scorpion Defensin on Staphylococcus aureus Using Transcriptomic and Proteomic Analyses
Source: Molecules. 2025 Mar 30;30(7):1542. doi: 10.3390/molecules30071542 (PMC11990343; doi:10.3390/molecules30071542)
Supplement: Supplementary file 1 [file molecules-30-01542-s001.zip]

Archive with 1 entries (1 files):
- molecules-3540241-supplementary.pdf
